# Supplementary material for: Clinical profile and 90 day outcomes of 10 851 heart failure patients across India: National Heart Failure Registry
Source: ESC Heart Fail. 2022 Aug 10;9(6):3898–908. doi: 10.1002/ehf2.14096 (PMC9773752; doi:10.1002/ehf2.14096)
Supplement: Supplementary file 2 — Appendix S1. Supporting Information. [file EHF2-9-3898-s002.xlsx]

## Sheet: Sheet1
*Group Name(s): NHFR Investigators
*First Name and Middle Initial(s)	*Last Name	*Suffix (eg, Jr, III)	Academic Degrees	Institution	Location (city, state/province, country)	Role or Contribution, eg, chair, principal investigator	Group (if more than 1 Group listed in the byline) and/or Subgroup (eg, Steering Committee)
Sivadasnpillai	Harikrishnan	Dr	MD,DM	Sree Chitra Tirunal Institute for Medical Sciences and Technology	Trivandrum, Kerala, India	Principal Investigator -National coordinating center
Sanjay	Ganapathi	DR	MD,DM	Sree Chitra Tirunal Institute for Medical Sciences and Technology	Trivandrum, Kerala, India	Co Principal Investigator
Panniyammakal	Jeemon	Dr	PhD, FESC	Sree Chitra Tirunal Institute for Medical Sciences and Technology	Trivandrum, Kerala, India	Co Principal Investigator
Jabir	Abdullakutty	Dr	MD,DM	Lisie Hospital, Kochi	Kochi, Kerala, India	Principal Investigator
Stigi	Joseph	Dr	MD,DM	Little Flower Hospital	Angamaly, Kerala, India	Principal Investigator
Sajan	Narayanan	Dr	MD,DM	Little Flower Hospital	Angamaly, Kerala, India	Co Principal Investigator
Rajesh	G	Dr	MD,DM	Little Flower Hospital	Angamaly, Kerala, India	Co Principal Investigator			Rajesh	G
Anwar C	Varghese	Dr	MD,DM	Little Flower Hospital	Angamaly, Kerala, India	Co Principal Investigator
Ramakrishna	Damodara	Dr	MD,DM	Government Medical College, Pariyaram, Kannur	Kannur, Kerala, India	Principal Investigator
Johny	Joseph	Dr	MD,DM	Caritas Hospital	Kottayam, Kerala, India	Principal Investigator
Deepak	Davidson	Dr	MD,DM	Caritas Hospital	Kottayam, Kerala, India	Co Principal Investigator
Joby K	Thomas	Dr	MD,DM	Caritas Hospital	Kottayam, Kerala, India	Co Principal Investigator
Thomas	George	Dr	MD,DM	Caritas Hospital	Kottayam, Kerala, India	Co Principal Investigator
Shafeeq	Mattummal	Dr	MD,DM	Aster MIMS, Calicut	Calicut, Kerala, India	Principal Investigator
Ambuj	Roy	Dr	MD,DM	All India Institute of Medical Sciences	New Delhi, India	Principal Investigator - nodal center AIIMS, New Delhi
Nitish	Naik	Dr	MD,DM	All India Institute of Medical Sciences	New Delhi, India	Co Principal Investigator
Sandeep	Singh	Dr	MD,DM	All India Institute of Medical Sciences	New Delhi, India	Co Principal Investigator
Gautam	Sharma	Dr	MD,DM	All India Institute of Medical Sciences	New Delhi, India	Co Principal Investigator
Sandeep	Seth	Dr	MD,DM	All India Institute of Medical Sciences	New Delhi, India	Co Principal Investigator
Girish	Palleda	Dr	MD,DM	Govind Ballabh Pant Hospital	New Delhi, India	Principal Investigator
Mohit D	Gupta	Dr	MD,DM	Govind Ballabh Pant Hospital	New Delhi, India	Co Principal Investigator
Prabhat	Kumar	Dr	MD,DM	Medica Heart Institute, Patna	Patna, India	Principal Investigator
Nirav	Kumar	Dr	MD,DM	Indira Gandhi Institute of Medical Sciences	Patna, India	Principal Investigator
Malani	Susheel	Dr	MD,DM	Army RR Hospital	New Delhi, India	Principal Investigator
Major Vijay	Vohra	Dr	MD,DM	Army RR Hospital	New Delhi, India	Co Principal Investigator
Prakash C	Negi	Dr	MD,DM	Indira Gandhi Medical College and Hospital	Shimla, Himachal Pradesh, India	Principal Investigator
Sanjeev	Asotra	Dr	MD,DM	Indira Gandhi Medical College and Hospital	Shimla, Himachal Pradesh, India	Co Principal Investigator
Kunal	Mahajan	Dr	MD,DM	Indira Gandhi Medical College and Hospital	Shimla, Himachal Pradesh, India	Co Principal Investigator
Rajesh	Sharma	Dr	MD,DM	Indira Gandhi Medical College and Hospital	Shimla, Himachal Pradesh, India	Co Principal Investigator
Manjunath	Cholanahalli Nanjappa	Dr	MD,DM	Sri Jayadeva Institute of Cardiovascular Sciences and Research	Bangalore, Karnataka, India	Principal Investigator
Balaraju	D	Dr	MD,DM	Sri Jayadeva Institute of Cardiovascular Sciences and Research	Bangalore, Karnataka, India	Co Principal Investigator
Sathwik	Raj	Dr	MD,DM	Sri Jayadeva Institute of Cardiovascular Sciences and Research	Bangalore, Karnataka, India	Co Principal Investigator
Anand	Katageri	Dr	MD,DM	Sri Jayadeva Institute of Cardiovascular Sciences and Research	Kalaburagi, Karnataka, India	Principal Investigator
Veena	Nanjappa	Dr	MD,DM	Sri Jayadeva Institute of Cardiovascular Sciences and Research	Mysore, Karnataka, India	Principal Investigator
Ranjan	Shetty	Dr	MD,DM	Manipal Hospital	Bangalore, Karnataka, India	Principal Investigator
Rockey	Katheria	Dr	MD,DM	Manipal Hospital	Bangalore, Karnataka, India	Co Principal Investigator
Maneesh	Rai	Dr	MD,DM	Kasturba Medical College Hospital	Mangaluru, Karnataka, India	Principal Investigator
Muhammed	Musthafa M	Dr	MD,DM	Kasturba Medical College Hospital	Mangaluru, Karnataka, India	Co Principal Investigator
Santhosh	Satheesh	Dr	MD,DM	Jawaharlal Institute of Postgraduate Medical Education and Research	Puducherry, Tamil Nadu, India	Principal Investigator
Subrahmanyam	DKS	Dr	MD,DM	Jawaharlal Institute of Postgraduate Medical Education and Research, Puducherry	Puducherry, Tamil Nadu, India	Co Principal Investigator
Raja	Selvaraj	Dr	MD,DM	Jawaharlal Institute of Postgraduate Medical Education and Research, Puducherry	Puducherry, Tamil Nadu, India	Co Principal Investigator
Vivekanandan	M	Dr	MD,DM	Jawaharlal Institute of Postgraduate Medical Education and Research, Puducherry	Puducherry, Tamil Nadu, India	Co Principal Investigator
Vindhya	RJ	Ms		Jawaharlal Institute of Postgraduate Medical Education and Research, Puducherry	Puducherry, Tamil Nadu, India	Co Principal Investigator
Durgaprasad	Rajasekhar	Dr	MD,DM	Sri Venkateswara Institute of Medical Sciences, Tirupati	Tirupati,Andhra Pradesh, India	Principal Investigator
Vanajakashamma	V	Dr	MD,DM	Sri Venkateswara Institute of Medical Sciences, Tirupati	Tirupati, Andhra Pradesh, India	Co Principal Investigator
K Sreedhar	Naik	Dr	MD	Sri Venkateswara Institute of Medical Sciences, Tirupati	Tirupati, Andhra Pradesh, India	Co Principal Investigator
Justin Paul	Gnanaraj	Dr	MD,DM	Madras Medical College, Chennai	Chennai,Tamilnadu, India	Principal Investigator
Fazil	Hussain	Dr	MD,DM	Madras Medical College, Chennai	Chennai,Tamilnadu, India	Co Principal Investigator
Swaminathan	N	Dr	MD,DM	Madras Medical College, Chennai	Chennai,Tamilnadu, India	Co Principal Investigator
Sooraj	Menon	Dr	MD	Madras Medical College, Chennai	Chennai,Tamilnadu, India	Co Principal Investigator
Hemanath	TR	Dr	MD DM	Madurai Medical College, Madurai	Madurai,Tamilnadu, India	Principal Investigator
Selvarani	G	Dr	MD,DM	Madurai Medical College, Madurai	Madurai,Tamilnadu, India	Co Principal Investigator
Balasubramanian		Dr	MD,DM	Madurai Medical College, Madurai	Madurai,Tamilnadu, India	Co Principal Investigator
Veeramani	SR	Dr	MD,DM	Madurai Medical College, Madurai	Madurai,Tamilnadu, India	Co Principal Investigator
Anoop George	Alex	Dr	MD,DM	Christian Medical College & Hospital, Vellore	Vellore,Tamilnadu, India	Principal Investigator
Soundarya	G	Ms.		Christian Medical College & Hospital, Vellore	Vellore,Tamilnadu, India	Co Principal Investigator
Sreekanth	Yerram	Dr	MD,DM	Nizam's Institute of Medical Sciences, Hyderabad	Hyderabad,Telangana, India	Principal Investigator
Srinivas	Bhyravavajhala	Dr	MD,DM	Nizam's Institute of Medical Sciences, Hyderabad	Hyderabad,Telangana, India	Co Principal Investigator
Jyotsna	Maddury	Dr	MD,DM	Nizam's Institute of Medical Sciences, Hyderabad	Hyderabad,Telangana, India	Co Principal Investigator
Sai Satish	Oruganti	Dr	MD,DM	Nizam's Institute of Medical Sciences, Hyderabad	Hyderabad,Telangana, India	Co Principal Investigator
Ajay	Bahl	Dr	MD,DM	Postgraduate Institute of Medical Education and Research, Chandigarh	Chandigarh, India	Principal Investigator
Saurabh	Mehrotra	Dr	MD,DM	Postgraduate Institute of Medical Education and Research, Chandigarh	Chandigarh, India	Co Principal Investigator
Neelam	Dahiya	Dr	MD,DM	Postgraduate Institute of Medical Education and Research, Chandigarh	Chandigarh, India	Co Principal Investigator
Vibhuti	Sharma	Dr		Postgraduate Institute of Medical Education and Research, Chandigarh	Chandigarh, India	Co Principal Investigator
Ambika	Sood	Dr		Postgraduate Institute of Medical Education and Research, Chandigarh	Chandigarh, India	Co Principal Investigator
Bishav	Mohan	Dr	MD,DM	Dayanand Medical College and Hospital, Ludhiana	Ludhiana, Punjab, India	Principal Investigator
Rohit	Tandon	Dr	MD	Dayanand Medical College and Hospital, Ludhiana	Ludhiana, Punjab, India	Co Principal Investigator
Col Navreet	Singh	Dr	MD,DM	Command Hospital, Western Command, Chandimandir	Chandimandir,Haryana, India	Principal Investigator
Inderjeet	Monga	Dr		Command Hospital, Western Command, Chandimandir	Chandimandir, India	Co Principal Investigator
Jeet Ram	Kashyap	Dr	MD,DM	Government Medical College and Hospital, Chandigarh	Chandigarh, India	Principal Investigator
Sreenivas	Reddy	Dr	MD,DM	Government Medical College and Hospital, Chandigarh	Chandigarh, India	Co Principal Investigator
Mukul	Kumar	Dr	MD,DM	Dr Rajendar Prasad Government Medical College, Tanda	Tanda, India	Principal Investigator
Daljeet	Guleria	Mr.		Dr Rajendar Prasad Government Medical College, Tanda	Tanda, India	Coordinator
Anurag	Sharma	Dr	MD,DM	Ojas Super Speciality hospital, Panchkula	Panchkula, Haryana, India	Principal Investigator
Jayesh	Prajapati	Dr	MD,DM	UN Mehta Institute of Cardiology and Research Centre, Ahmedabad	Ahmedabad, Gujarat, India	Principal Investigator
Roopesh	Singhal	Dr	MD,DM	UN Mehta Institute of Cardiology and Research Centre, Ahmedabad	Ahmedabad, Gujarat, India	Co Principal Investigator
Hasit	Joshi	Dr	MD,DM	Apollo Hospitals International Ltd, Gandhinagar	Gandhinagar, Gujarat, India	Principal Investigator
Mary	Iby	Dr	MD,DM	Apollo Hospitals International Ltd, Gandhinagar	Gandhinagar, Gujarat, India	Co Principal Investigator
Bhavesh	Roy	Dr	MD,DM	Zydus Hospital, Ahmadabad	Ahmadabad, Gujarat, India	Principal Investigator
Parth		Dr	MD,DM	Zydus Hospital, Ahmadabad	Ahmadabad, Gujarat, India	Co Principal Investigator
Dinesh	Choudhary	Dr	MD,DM	Sardar Patel Medical College, Bikaner	Bikaner, Rajasthan, India	Principal Investigator
Devendra Kumar	Agarwal	Dr	MD,DM	Sardar Patel Medical College, Bikaner	Bikaner, Rajasthan, India	Co Principal Investigator
Ajay	Swamy	Dr	MD,DM	Armed Forces Medical College, Pune	Pune, Maharashtra, India	Principal Investigator
Monga	I C			Armed Forces Medical College, Pune	Pune, Maharashtra, India	Co Principal Investigator
Shomu	Bohora	Dr	MD,DM	Baroda Heart Institute and Research Centre, Vadodara	Vadodara, Gujarat, India	Principal Investigator
Rishi	Sethi	Dr	MD,DM	King George's Medical University, Lucknow	Lucknow,Uttar Pradesh, India	Principal Investigator
Akshayaya	Pradhan	Dr	MD,DM	King George's Medical University, Lucknow	Lucknow, Uttar Pradesh, India	Co Principal Investigator
Pravesh	Vishwakarma	Dr	MD,DM	King George's Medical University, Lucknow	Lucknow, Uttar Pradesh, India	Co Principal Investigator
Aditya	Kapoor	Dr	MD,DM	Sanjay Gandhi Postgraduate Institute of Medical Sciences, Lucknow	Lucknow, Uttar Pradesh, India	Principal Investigator
Sudeep	Kumar	Dr	MD,DM	Sanjay Gandhi Postgraduate Institute of Medical Sciences, Lucknow	Lucknow, Uttar Pradesh, India	Co Principal Investigator
Dharmendra	Jain	Dr	MD,DM	Institute of Medical Sciences, Banaras Hindu University, BHU, Varanasi	Varanasi, Uttar Pradesh, India	Principal Investigator
Umesh	Pande	Dr	MD,DM	Institute of Medical Sciences, Banaras Hindu University, BHU, Varanasi	Varanasi, Uttar Pradesh, India	Co Principal Investigator
Suyash	Tripathi	Dr	MD,DM	Institute of Medical Sciences, Banaras Hindu University, BHU, Varanasi	Varanasi, Uttar Pradesh, India	Co Principal Investigator
Bhupendra	Verma	Dr	MD,DM	Institute of Medical Sciences, Banaras Hindu University, BHU, Varanasi	Varanasi, Uttar Pradesh, India	Co Principal Investigator
Soumik	Ghosh	Dr	MD,DM	Institute of Medical Sciences, Banaras Hindu University, BHU, Varanasi	Varanasi, Uttar Pradesh, India	Co Principal Investigator
Rajpal	Prajapati	Dr	MD,DM	Institute of Medical Sciences, Banaras Hindu University, BHU, Varanasi	Varanasi, Uttar Pradesh, India	Co Principal Investigator
Krishna Santosh	Vemuri	Dr	MD,DM	Institute of Medical Sciences, Banaras Hindu University, BHU, Varanasi	Varanasi, Uttar Pradesh, India	Co Principal Investigator
Abhishek	Kaushley	Dr	MD	Institute of Medical Sciences, Banaras Hindu University, BHU, Varanasi	Varanasi, Uttar Pradesh, India	Co Principal Investigator
Suraj	Chaturvedi	Dr	MD	Institute of Medical Sciences, Banaras Hindu University, BHU, Varanasi	Varanasi, Uttar Pradesh, India	Co Principal Investigator
Nikhil	Jha	Dr	MD	Institute of Medical Sciences, Banaras Hindu University, BHU, Varanasi	Varanasi, Uttar Pradesh, India	Co Principal Investigator
Sushil	Kumar	Dr	MD	Institute of Medical Sciences, Banaras Hindu University, BHU, Varanasi	Varanasi, Uttar Pradesh, India	Co Principal Investigator
Ankit Krishna	Agrawal	Dr	MD	Institute of Medical Sciences, Banaras Hindu University, BHU, Varanasi	Varanasi, Uttar Pradesh, India	Co Principal Investigator
Narendra	Kumar	Dr	MD	Institute of Medical Sciences, Banaras Hindu University, BHU, Varanasi	Varanasi, Uttar Pradesh, India	Co Principal Investigator
Sandeep	Chowdhary	Dr	MD,DM	Dr. Ram Manohar Lohia Institute of Medical Sciences, Lucknow	Lucknow, Uttar Pradesh, India	Principal Investigator
Smit	Shrivastava	Dr	MD,DM	Pt. Jawahar Lal Nehru Memorial Medical College, Raipur	Raipur, Chhattisgarh India	Principal Investigator
BS	Yadav	Dr	MD,DM	Gandhi Medical College, Bhopal	Bhopal, Madhya Pradesh, India	Principal Investigator
Rajeev	Gupta	Dr	MD,DM	Gandhi Medical College, Bhopal	Bhopal, Madhya Pradesh, India	Co Principal Investigator
R K	Singh	Dr	MD,DM	Gandhi Medical College, Bhopal	Bhopal, Madhya Pradesh, India	Co Principal Investigator
Gurumeet	Singh	Dr	MD,DM	Gandhi Medical College, Bhopal	Bhopal, Madhya Pradesh, India	Co Principal Investigator
Santanu	Guha	Dr	MD,DM	Medical College Hospital, Kolkata	Kolkata, India	Principal Investigator
Prokash Chandra	Bagchi	Dr	MD,DM	Medical College Hospital, Kolkata	Kolkata, India	Co Principal Investigator
Tannu	Kumari	Dr		Medical College Hospital, Kolkata	Kolkata, India	Co Principal Investigator
Mukesh Kumar	Agrawal	Dr	MD	Medical College Hospital, Kolkata	Kolkata, India	Co Principal Investigator
Manoranjan	Mondal	Dr	MD,DM	NRS Medical College Hospital, Kolkata	Kolkata, India	Principal Investigator
Sankar C	Mandal	Dr	MD,DM	IPGMER and SSKM, Kolkata	Kolkata, India	Principal Investigator
Kanak Kumar	Mitra	Dr	MD,DM	R.G. Kar Medical College, Kolkata	Kolkata, India	Principal Investigator
SN	Routray	Dr	MD,DM	Srirama Chandra Bhanja Medical College, Cuttack	Cuttack, Odisha, India	Principal Investigator
Dipak Ranjan	Das	Dr	MD,DM	Srirama Chandra Bhanja Medical College, Cuttack	Cuttack, Odisha, India	Co Principal Investigator
Trinath Kumar	Mishra	Dr	MD,DM	MKCG Medical College, Brahmapur	Brahmapur, Odisha, India	Principal Investigator
Animesh	Mishra	Dr	MD,DM	North Eastern Indira Gandhi Regional Institute of Health and Medical Sciences, Shillong	Shillong, Meghalaya, India	Principal Investigator
Amit	Malviya	Dr	MD,DM	North Eastern Indira Gandhi Regional Institute of Health and Medical Sciences, Shillong	Shillong, Meghalaya, India	Co Principal Investigator
Adorelia	Laitthma	Ms.		North Eastern Indira Gandhi Regional Institute of Health and Medical Sciences, Shillong	Shillong, Meghalaya, India	Co Principal Investigator
Rinchin	Dorjee	Dr	MD,DM	Tomo Riba Institute of Health and Medical Sciences, Arunachal Pradesh	Arunachal Pradesh, India	Principal Investigator
Hem Chandra	Kalita	Dr	MD,DM	Assam Medical College, Assam	Assam, India	Principal Investigator
Mriganka Shekhar	Chaliha	Dr	MD,DM	Assam Medical College, Assam	Assam, India	Co Principal Investigator
Dibya Jyothi	Dutta	Dr	MD,DM	Assam Medical College, Assam	Assam, India	Co Principal Investigator
Nisar Ahmad	Tramboo	Dr	MD,DM	Sher-i-Kashmir Institute of Medical Sciences, Srinagar	Srinagar, Kashmir, India	Principal Investigator
Aamir	Rashid	Dr	MD,DM	Sher-i-Kashmir Institute of Medical Sciences, Srinagar	Srinagar, Kashmir, India	Co Principal Investigator
Ravinder	Singh Rao	Dr	MD,DM	Eternal Hospital, Jaipur	Jaipur, Rajasthan, India	Principal Investigator
Hemant	Chaturvedi	Dr	MD,DM	Eternal Hospital, Jaipur	Jaipur, Rajasthan, India	Co Principal Investigator
Guruprasad D	Naik	Dr	MD,DM	Goa Medical College	Goa, India	Principal Investigator
Ramnath	Nevrekar	Dr	MD,DM	Goa Medical College	Goa, India	Co Principal Investigator
